# Supplementary material for: Evidence of malarial chemoprophylaxis among travellers who died from malaria: a systematic review and meta-analysis
Source: Malar J. 2023 Nov 25;22:359. doi: 10.1186/s12936-023-04794-x (PMC10675877; doi:10.1186/s12936-023-04794-x)
Supplement: Supplementary file 2 — Additional file 2. Table S2. [file 12936_2023_4794_MOESM2_ESM.xlsx]

## Sheet: Sheet1
Evidence of malarial chemoprophylaxis among travelers who died from malaria: A systematic review and meta-analysis Manas Kotepui1*, Kwuntida Uthaisar Kotepui1, Frederick Ramirez Masangkay2, Polrat Wilairatana3* 1 Medical Technology, School of Allied Health Sciences, Walailak University, Tha Sala, Nakhon Si Thammarat, Thailand 2 Department of Medical Technology, University of Santo Tomas, Manila, …
Author	Publication year	Year groups	Country	Continents	Conduction	Study design	N participants	participants	Plasmodium spp.	Age	Age group	Age group	% male	number of Deaths	A. Underwent chemoprophylaxis (deaths)	Adequate chemoprophylaxis (deaths)	Inadequate chemoprophylaxis (deaths)	C. Absent chemoprophylaxis (deaths)	Number of survived	B. Underwent chemoprophylaxis (survived)	Adequate chemoprophylaxis (survived)	Inadequate chemoprophylaxis (survived)	D. Absent chemoprophylaxis (survived)	Number of malaria	Country that deaths visted	Test for malaria
Apitzsch et al.	1998	Before 2000	Germany	Europe	1996	Cross-sectional study	935	Severe and uncomplicated malaria	P. falciparum and other species	NS	NS	NS	66.7	19	12/14	0/14	5/14	7/14	916	Not reported	Not reported	Not reported	510/916	935	NS	NS
Arslan et al.	2015	2010-2022	Turkey	Europe	2000-2012	Retrospective observational study	70	Severe and uncomplicated malaria	P. falciparum	36.57 ± 11.14	range 14–84	Adults	92.9	6	0	Not reported	Not reported	6	64	5	Not reported	Not reported	59	70	NS	Microscopy
Badiaga et al.	2005	2000-2009	France	Europe	1996-2002	Retrospective observational study	42	Severe malaria	P. falciparum	Median 30	range 15–73	Adults	78	3	1	0	1	2	39	8	2	6	22	42	Kenya (1), Gabon (2)	Microscopy
Barat et al.,	1997	Before 2000	USA	North America	1993	Cross-sectional study	1275	Severe and uncomplicated	P. falciparum and other species	NS	NS	NS	NS	8	2/4	Not reported	Not reported	2/4	Not reported	Not reported	Not reported	Not reported	Not reported	1275	Liberia (1), South Africa and Zimbabwe (1), Guyana (1), Nigeria (2), India (1), NS (2),	Microscopy
Ben-Ami et al.	2005	2000-2009	Israel	Asia	1999-2001	Retrospective observational study	29	Severe and uncomplicated	P. falciparum and other species	43 ± 12	NS	Adults	55	1	0	0	0	1	28	5	3	2	23	29	Kenya	hospital physicians
Bradley et al.	1998	Before 2000	UK	Europe	1996	Cross-sectional study	2500	Severe and uncomplicated	P. falciparum and other species	NS	NS	NS	NS	11	1/7	Not reported	1/7	4/7	2489	Not reported	Not reported	Not reported	Not reported	2500	NS	NS
Breslin et al.	2013	2010-2022	Ireland	Europe	2004-2010	Retrospective observational study	54	Severe and uncomplicated malaria	P. falciparum and other species	35	range 17–52	Adults	56	1	0	0	0	1	55	17	12	5	38	56	Nigeria	Microscopy/RDT
Bruneel et al.	2003	2000-2009	France	Europe	1988-1999	Retrospective observational study	188	Severe and uncomplicated malaria	P. falciparum	Median 38	range 14-74	Adults	60.2	10	0	0	0	10	178	71	8	63	117	188	NS	Microscopy/RDT
Bruneel et al.	2010	2010-2022	France	Europe	2000-2006	Cohort Study	400	Severe malaria	P. falciparum	Survived (42.8 ± 15.0), deaths (55.6 ±14.2)	Adults	Adults	Survived (68.3), Deaths (83.3)	42	14	6	8	28	358	125	57	68	233	400	NS	Microscopy/RDT
Calleri et al.	1998	Before 2000	Itali	Europe	1980-1994	Prospective observational study	206	Severe and uncomplicated malaria	P. falciparum	NS	Adults	Adults	NS	3	3	0	0	0	203	91/191	70/191	21/191	100/194	206	Sub-Saharan Africa	NS
Centers for Disease Control and Prevention	2001	2000-2009	USA	North America	2001	Cross-sectional study	2	Malaria deaths	P. falciparum	12 and 47 years	Children and adults	Children and adults	NS	2	2	2	0	0	0	0	0	0	0	2	Nigeria (1), east Africa (1)	Microscopy
Checkley et al.,	2022	2010-2022	UK	Europe	1987-2006	Retrospective observational study	25054	Severe and uncomplicated malaria	P. falciparum and other species	NS	Children and adults	All age groups	NS	125	42	3	Not reported	80	Not reported	Not reported	Not reported	Not reported	Not reported	25054	NS	NS
Christen et al.	2006	2000-2009	Switzerland	Europe	1988-2002	Retrospective observational study	4600	Severe and uncomplicated malaria	P. falciparum and other species	NS	NS	Not specified	NS	32	3/21	1/21	2/21	18/21	Not reported	Not reported	Not reported	Not reported	Not reported	4600	Kenya (14), Ghana (1), Ghana/Nigeria (1), South Africa/Botswana (1), Kenya/Uganda (1), Mali/Benin (1), Switzerland (1), Former Zaire (1), Senegal (1), South Africam (1), Madagascar (2), Togo (1), unknown (6)	NS
Corne et al.	2004	2000-2009	France	Europe	1997-2004	Prospective observational study	32	Severe malaria	P. falciparum	44 ± 17	range 17–72 year	Adults	78.1	5	2	Not reported	Not reported	3	27	10	Not reported	Not reported	17	32	NS	Microscopy
Cullen et al.	2013	2010-2022	USA	North America	2011	Cross-sectional study	1920	Severe and uncomplicated malaria	P. falciparum and other species	NS	Children and adults	All age groups	NS	5	0/2	Not reported	Not reported	2/2	Not reported	Not reported	Not reported	Not reported	Not reported	1920	Haiti (1), India (2), Uganda (1), Liberia (1)	Microscopy/RDT/PCR
Cullen et al.	2014	2010-2022	USA	North America	2012	Cross-sectional study	1683	Severe and uncomplicated malaria	P. falciparum and other species	NS	Children and adults	All age groups	NS	6	0/3	Not reported	Not reported	3/3	Not reported	Not reported	Not reported	Not reported	Not reported	1683	Mali (1), Ghana (2), Nigeria (1), Liberia (1), Angola (1)	Microscopy/RDT/PCR
Cullen et al.	2016	2010-2022	USA	North America	2013	Cross-sectional study	1720	Severe and uncomplicated malaria	P. falciparum and other species	NS	Children and adults	All age groups	NS	10	2/7	Not reported	Not reported	5/7	Not reported	Not reported	Not reported	Not reported	Not reported	1720	Ghana (2), Liberia (4), Sierra Leone (1), Equatorial Guinea (1), Sudan (1), the Republic of the Congo (1)	Microscopy/RDT/PCR
Dakić et al.	2011	2010-2022	Serbia	Europe	2001-2009	Retrospective observational study	102	Severe and uncomplicated malaria	P. falciparum	NS	Children and adults	All age groups	87.3	3	0	0	0	3	99	12	Not reported	Not reported	84	101	NS	Microscopy
de Gier et al.	2017	2010-2022	Netherlands	Europe	2008-2015	Cross-sectional study	1941	Severe and uncomplicated malaria	P. falciparum and other species	NS	NS	NS	NS	7	1	0	1	6	1934	Not reported	Not reported	Not reported	Not reported	1941	NS	Microscopy
Eliades et al.	2005	2000-2009	USA	North America	2003	Cross-sectional study	1278	Severe and uncomplicated malaria	P. falciparum and other species	NS	Children and adults	All age groups	NS	7	3/4	1/4	2/4	1/4	Not reported	Not reported	Not reported	Not reported	Not reported	1278	Yemen (1), Haiti (1), Zimbabwe (1), NS (1), Zambia (1), Nigeria (1), Kenya and Tanzania (1)	Microscopy
Filler et al.	2003	2000-2009	USA	North America	2001	Cross-sectional study	1383	Severe and uncomplicated malaria	P. falciparum and other species	NS	Children and adults	All age groups	NS	11	6/10	Not reported	Not reported	4/10	Not reported	Not reported	Not reported	Not reported	Not reported	1383	Nigeria (3), Ghana (1), East Africa (1), South Africa/Botswana/ Zimbabwe (1), Togo (1), Senegal (1), China (1), Haiti (1), Ghana/Uganda (1)	Microscopy
Greenberg AE and Lobel HO	1990	Before 2000	USA	North America	1959-1987	Cross-sectional study	68	Malaria deaths	P. falciparum	Median 50	range 15–78	Adults	NS	68	11/47	Not reported	Not reported	36/47	Not reported	Not reported	Not reported	Not reported	Not reported	68	Africa (west, 35%; east, 29%; central, 6%; and unspecified, 10%). The others were infected in Haiti (6%); South America, Papua New Guinea, and India (3% each); or unspecified areas (4%).	NS
John et al.	2001	2000-2009	USA	North America	1997	Cross-sectional study	1544	Severe and uncomplicated malaria	P. falciparum and other species	NS	Children and adults	All age groups	NS	6	3/3	Not reported	Not reported	0/3	Not reported	Not reported	Not reported	Not reported	Not reported	1544	Zimbabwe (1), Gambia (1), Kenya (1), Nigeria (2), NS (1),	Microscopy
Kachur et al.	1997	Before 2000	USA	North America	1994	Cross-sectional study	1014	Severe and uncomplicated malaria	P. falciparum and other species	NS	Children and adults	All age groups	NS	4	0/3	Not reported	Not reported	3/3	Not reported	Not reported	Not reported	Not reported	Not reported	1014	Haiti (1), India (2), Puerto Rico (1)	Microscopy
Kain et al.	2001	2000-2009	Canada	North America	1997	Case series		Malaria deaths	P. falciparum	Mean 38	range 22-68	Adults	NS	7	3/4	Not reported	Not reported	1/4	Not reported	Not reported	Not reported	Not reported	Not reported	7	Zambia (2), Gabon (1), Nigeria (1), Liberia (1), Malawi (1), Kenya (1)	Microscopy
Ladhani et al.	2006	2000-2009	UK	Europe	1999-2003	Retrospective observational study	1456	Severe and uncomplicated malaria	P. falciparum and other species	NS	Children	Children	NS	2	1	0	1	1	1454	Not reported	Not reported	Not reported	Not reported	1456	West Africa (2)	NS
Legros et al.	2007	2000-2009	France	Europe	1996-2003	Cross-sectional study	27085	Severe, uncomplicated, and asymptomatic malaria	P. falciparum and other species	Median 29	range 0–99	All age groups	NS	96	30	2	1	1	Not reported	Not reported	Not reported	Not reported	Not reported	27085	NS	NS
Lehky et al.	2005	2000-2009	Switzerland	Europe	1988-1996	Retrospective observational study	315	Severe, uncomplicated, and asymptomatic malaria	P. falciparum and other species	NS	NS	NS	58	10	2/8	0/8	2/8	6/8	305	149	93	56	144	315	NS	Microscopy
Louise et al.	2002	2000-2009	USA	North America	2000	Cross-sectional study	1402	Severe and uncomplicated malaria	P. falciparum and other species	NS	Children and adults	All age groups	NS	6	0/3	0/3	0/3	3/3	Not reported	Not reported	Not reported	Not reported	Not reported	1402	China (1), Kenya (1), Ghana (1), Senegal (1), Mexico, Nicaragua, Honduras, and Ecuador (1), Liberia through Ghana and the Cape Verde Islands (1)	Microscopy
Mace et al.	2017	2010-2022	USA	North America	2014	Cross-sectional study	1724	Severe and uncomplicated malaria	P. falciparum and other species	NS	Children and adults	All age groups	NS	5	0/2	0/2	0/2	2/2	1719	310/953	Not reported	Not reported	645/953	1724	Nigeria (3), Ghana (1), Sierra Leone (1)	Microscopy/RDT/PCR
Mace et al.	2018	2010-2022	USA	North America	2015	Cross-sectional study	1517	Severe and uncomplicated malaria	P. falciparum and other species	NS	Children and adults	All age groups	NS	11	1/6	0/6	1/6	5/6	Not reported	Not reported	Not reported	Not reported	Not reported	1485	Ghana (4), Tanzania (1), Egypt (1), India (3), African countries (2)	Microscopy/RDT/PCR
Mace et al.	2019	2010-2022	USA	North America	2016	Cross-sectional study	2078	Severe and uncomplicated malaria	P. falciparum and other species	NS	Children and adults	All age groups	NS	7	0/3	0/3	0/3	3/3	Not reported	Not reported	Not reported	Not reported	Not reported	2056	Guinea (2), India (1), Nigeria (1), Liberia (1), Guyana (1), Burkina Faso (1)	Microscopy/RDT/PCR
Mace et al.	2021	2010-2022	USA	North America	2017	Cross-sectional study	2161	Severe and uncomplicated malaria	P. falciparum and other species	NS	Children and adults	All age groups	NS	7	1/6	0/6	1/6	5/6	Not reported	Not reported	Not reported	Not reported	Not reported	2112	African countries (2), Burkina Faso (1), Cameroon (1), Nigeria (2), Tanzania (1)	Microscopy/RDT/PCR
Mali et al.	2008	2000-2009	USA	North America	2006	Cross-sectional study	1564	Severe and uncomplicated malaria	P. falciparum and other species	NS	Children and adults	All age groups	NS	6	1/3	0/3	0/3	2/3	Not reported	Not reported	Not reported	Not reported	Not reported	1564	Thailand (1), Kenya and Tanzania (1), Nigeria (1), Ghana (1), India (1), Uganda (1)	Microscopy
Mali et al.	2012	2010-2022	USA	North America	2010	Cross-sectional study	1688	Severe and uncomplicated malaria	P. falciparum and other species	NS	Children and adults	All age groups	NS	9	2/6	1/6	1/6	4/6	Not reported	Not reported	Not reported	Not reported	Not reported	1688	Ghana (4), Sierra Leone (1), Guyana (1), Uganda (1)	Microscopy/RDT/PCR
Mali et al.	2010	2010-2022	USA	North America	2008	Cross-sectional study	1298	Severe and uncomplicated malaria	P. falciparum and other species	NS	Children and adults	All age groups	NS	2	1/1	Not reported	Not reported	0/1	Not reported	Not reported	Not reported	Not reported	Not reported	1298	Ethiopia (1), Nigeria (1)	Microscopy
Mali et al.	2011	2010-2022	USA	North America	2009	Cross-sectional study	1484	Severe and uncomplicated malaria	P. falciparum and other species	NS	Children and adults	All age groups	NS	4	0/1	0/1	0/1	1/1	Not reported	Not reported	Not reported	Not reported	Not reported	1484	India (1), Congo (1), Burkina Faso (1), Zimbabwe (1)	Microscopy
Marks et al.	2013	2010-2022	United Kingdom	Europe	NS	Retrospective observational study	124	Severe malaria	P. falciparum	46 (35–55)	Adults	Adults	63	5	0/5	0/5	0/5	5/5	139	26/111	1/111	25/111	82/111	124	Zambia (1), Uganda (1), Kenya (1), Gambia (1), Liberia (1)	Microscopy
Millet et al.	2008	2000-2009	Spain	Europe	1989-2005	Prospective observational study	1579	Severe and uncomplicated malaria	P. falciparum and other species	32.7	NS	Adults	55.1	6	0	0	0	6	1573	Not reported	50	Not reported (Chemoprophylaxis was not taken or not completed 1523)	Not reported	1579	Africa (6)	Microscopy
Moore et al.	1994	Before 2000	USA	North America	1990-1993	Cross-sectional study	59	Severe and uncomplicated malaria	P. falciparum and other species	NS	21-68 years	Adults	NS	2	1	1	1	0	57	11/35	1/35	9/35	7/35	59	Sub-Saharan Africa	Microscopy
Mungai et al.	2001	2000-2009	USA	North America	1996	Cross-sectional study	1392	Severe and uncomplicated malaria	P. falciparum and other species	NS	2-80 years	All age groups	NS	5	0/1	0/1	0/1	1/1	Not reported	Not reported	Not reported	Not reported	Not reported	1392	Somalia (1), Kenya, South Africa, and Nigeria (1), Guinea (1), NS (1), Nigeria (1)	Microscopy
Neghina et al.	2012	2010-2022	Romania	Europe	2010-2011	Case series	2	Severe and uncomplicated malaria	P. vivax	40	20-60 years	Adults	0	1	1/1	0/1	1/1	0/1	Not reported	Not reported	Not reported	Not reported	Not reported	2	Ghana (1)	Microscopy
Newman et al.	2002	2000-2009	USA	North America	1999	Cross-sectional study	1540	Severe and uncomplicated malaria	P. falciparum and other species	NS	All age groups	All age groups	NS	5	2/4	1/4	1/4	2/4	Not reported	Not reported	Not reported	Not reported	Not reported	1540	Nigeria (1), Yemen and Sudan (1), Rwanda (1), Guatemala (1), Kenya (1)	Microscopy
Ong GM and Smyth B	2006	2000-2009	Ireland	Europe	1998-2003	Prospective observational study	114	Severe and uncomplicated malaria	P. falciparum and other species	33	2-80 years	All age groups	68.4	2	0/1	0/1	0/1	1/1	112	64/103	Not reported	Not reported	37/103	33	NS	NS
Palma Dos Reis et al.	2012	2010-2022	Portugal	Europe	2000-2010	Case series	7	Severe malaria	P. falciparum	NS	NS	NS	NS	1	0	0	0	1	Not reported	Not reported	Not reported	Not reported	Not reported	7	Angola (1)	NS
Rees et al.	2017	2010-2022	UK	Europe	2000-2014	Cross-sectional study	15473	Severe and uncomplicated malaria	P. falciparum and other species	35	All age groups	All age groups	62	44	4/27	Not reported	Not reported	23/27	15429	Not reported	Not reported	Not reported	Not reported	15473	NS	NS
Santos et al.	2012	2010-2022	Portugal	Europe	1990-2011	Retrospective observational study	59	Severe malaria	P. falciparum	Children aged 1,9, and 11 years. Adults’ ages ranged from 20 to 71 years	Children and adults	All age groups	79.6	9	1/1	1/1	0/1	0/1	50	13/50	0/50	12/50	38	59	Africa	Microscopy/RDT
Shah et al.	2004	2000-2009	USA	North America	2002	Cross-sectional study	1337	Severe and uncomplicated malaria	P. falciparum and other species	NS	Children and adults	All age groups	NS	8	1/7	0/7	1/7	6/7	Not reported	Not reported	Not reported	Not reported	Not reported	1337	Sudan (1), Cameroon and Chad (1), Uganda (1), Nigeria (1), Nigeria and Ghana (1), Zambia (1), Africa (1), Sudan and Uganda (1)	Microscopy
Skarbinski et al.	2006	2000-2009	USA	North America	2004	Cross-sectional study	1320	Severe and uncomplicated malaria	P. falciparum and other species	NS	Children and adults	All age groups	NS	4	1/1	0/1	1/1	0/1	Not reported	Not reported	Not reported	Not reported	Not reported	1320	Ghana (1), Uganda (1), the United States from Honduras (1), India (1)	Microscopy/PCR
Stepien M and Rosinska M	2014	2010-2022	Poland	Europe	2003-2011	Retrospective observational study	189	Severe and uncomplicated malaria	P. falciparum and other species	Median 36 years	range 9 months-73 years	All age groups	74	5	1/4	Not reported	Not reported	3/4	184	61/184	Not reported	Not reported	Not reported	189	Africa (4), NS (1)	NS
Stoppacher R and Adams SP	2003	2000-2009	USA	North America	1979-1998		40	Malaria deaths	P. falciparum and other species	Median 53 years	9 months to 89 years	All age groups	NS	40	16	Not reported	Not reported	18	Not reported	Not reported	Not reported	Not reported	Not reported	40	Africa (14), South America (6), India (2), Hati (1), NS (1), foreign travelers to the U.S. (11), induced cases (3), NS (1)	NS
Strauss R and Pfeifer C	2003	2000-2009	Austria	Europe	1990-2000	Cross-sectional study	924	Severe and uncomplicated malaria	P. falciparum and other species	Median 81	Children and adults	All age groups	NS	12	4/4	3/4	1/4	0/4	Not reported	Not reported	Not reported	Not reported	Not reported	924	NS	Microscopy
Thwing et al.	2007	2000-2009	USA	North America	2005	Cross-sectional study	1349	NS	P. falciparum and other species	NS	Children and adults	All age groups	NS	7	0/4	0/4	0/4	4/4	Not reported	Not reported	Not reported	Not reported	Not reported	1349	Mozambique (1), Uganda (1), Philippines (1), South Africa and Mozambique (1), Haiti (1), Central African Republic (1)	Microscopy/PCR
Timothy et al.	2001	2000-2009	USA	North America	1998	Cross-sectional study	1227	Severe and uncomplicated malaria	P. falciparum and other species	NS	Children and adults	All age groups	NS	4	0	0	0	4	Not reported	Not reported	Not reported	Not reported	Not reported	1227	Zimbabwe (1), Philippines (1), Ghana (1), Liberia (1)	Microscopy
Vliegenthart-Jongbloed et al.	2013	2010-2022	Netherlands	Europe	1998-2011	Cohort Study	559	Severe and uncomplicated malaria	P. falciparum and other species	NS	Children and adults	All age groups	NS	2	0	0	0	2	Not reported	Not reported	Not reported	Not reported	Not reported		NS	Microscopy/RDT
Williams et al.	2007	2000-2009	UK	Europe	2005-2006	Retrospective observational study	26	Severe and uncomplicated malaria	P. falciparum	Median 41.5	41 – 50 years	Adults	52.8	3	3	0	1	2	21	11/21	Not reported	11/21	10/21	559	NS (1), Gambia (2)	Microscopy/RDT
Williams et al.	1999	Before 2000	USA	North America	1995	Cross-sectional study	1167	Severe and uncomplicated malaria	P. falciparum and other species	NS	Children and adults	All age groups	NS	6	0/4	0/4	0/4	4/4	Not reported	Not reported	Not reported	Not reported	Not reported	1167	Ghana (1), Mexico (1), Kenya and Zaire (1), Guyana (1), Rwanda and Zaire (1), Dominican Republic (1)	Microscopy
Zucker et al.	1995	Before 2000	USA	North America	1992	Cross-sectional study	910	Severe and uncomplicated malaria	P. falciparum and other species	NS	Children and adults	All age groups	NS	7	4	2	2	3	Not reported	Not reported	Not reported	Not reported	Not reported	910	Mali (1), Nigeria (1), Burkina Faso (1), Kenya, Madagascar, Mauritius, Rwanda, and Uganda (1), India (2), Ghana (1)	Microscopy
